# Supplementary material for: Microgravity Impacts the Expression of Aging-Associated Candidate Gene Targets in the p53 Regulatory Network
Source: Int J Mol Sci. 2025 Nov 18;26(22):11140. doi: 10.3390/ijms262211140 (PMC12652855; doi:10.3390/ijms262211140)
Supplement: Supplementary file 1 [file ijms-26-11140-s001.zip]

Archive with 1 entries (1 files):
- ijms-3825190-supplementary.pdf
